# Supplementary material for: Three new Melanoleuca species (Agaricales, Basidiomycota) from north-eastern China, supported by morphological and molecular data
Source: MycoKeys. 2021 Jun 3;80:133–48. doi: 10.3897/mycokeys.80.64369 (PMC8192405; doi:10.3897/mycokeys.80.64369)
Supplement: XML Treatment for Melanoleuca chifengense [file mycokeys.80.64369-treatment1.xml]

<!DOCTYPE tp:taxon-treatment
  PUBLIC "-//TaxonX//DTD Taxonomic Treatment Publishing DTD v0 20100105//EN" "tax-treatment-NSO.dtd">
<tp:taxon-treatment xmlns:tp="http://www.plazi.org/taxpub"><tp:treatment-meta><kwd-group><label>Taxon classification</label><kwd><named-content xmlns:xlink="http://www.w3.org/1999/xlink" content-type="kingdom">Fungi</named-content></kwd><kwd><named-content xmlns:xlink="http://www.w3.org/1999/xlink" content-type="order">Agaricales</named-content></kwd><kwd><named-content xmlns:xlink="http://www.w3.org/1999/xlink" content-type="family">Tricholomataceae</named-content></kwd></kwd-group><mixed-citation publication-type="journal"><person-group><name><surname>Pei</surname><given-names>Ying</given-names></name><name><surname>Guo</surname><given-names>Hong-Bo</given-names></name><name><surname>Liu</surname><given-names>Tie-Zhi</given-names></name><name><surname>Qin</surname><given-names>Wei-Qiang</given-names></name><name><surname>Zhao</surname><given-names>Di</given-names></name><name><surname>Qi</surname><given-names>Xiao-Jian</given-names></name><name><surname>Yu</surname><given-names>Xiao-Dan</given-names></name></person-group><article-title>Three new <italic><tp:taxon-name><tp:taxon-name-part taxon-name-part-type="genus" reg="Melanoleuca">Melanoleuca</tp:taxon-name-part></tp:taxon-name></italic> species (<tp:taxon-name><tp:taxon-name-part taxon-name-part-type="order">Agaricales</tp:taxon-name-part></tp:taxon-name>, <tp:taxon-name><tp:taxon-name-part taxon-name-part-type="phylum">Basidiomycota</tp:taxon-name-part></tp:taxon-name>) from north-eastern China, supported by morphological and molecular data</article-title><source>MycoKeys</source><day>03</day><month>6</month><year>2021</year><volume>80</volume><fpage>133</fpage><lpage>148</lpage><pub-id pub-id-type="doi">10.3897/mycokeys.80.64369</pub-id></mixed-citation></tp:treatment-meta><tp:nomenclature><tp:taxon-name><object-id xmlns:xlink="http://www.w3.org/1999/xlink" content-type="arpha" xlink:type="simple">4E61A08B-98F0-54D7-9811-8A73DD214E82</object-id>
              <tp:taxon-name-part taxon-name-part-type="genus" reg="Melanoleuca">Melanoleuca</tp:taxon-name-part>
              <tp:taxon-name-part taxon-name-part-type="species" reg="chifengense">chifengense</tp:taxon-name-part>
              <object-id xmlns:xlink="http://www.w3.org/1999/xlink" content-type="mycobank" xlink:type="simple">838026</object-id>
            </tp:taxon-name><tp:taxon-authority>X.D. Yu &amp; H.B. Guo</tp:taxon-authority><tp:taxon-status xmlns:xlink="http://www.w3.org/1999/xlink" xlink:type="simple">sp. nov.</tp:taxon-status><xref ref-type="fig" rid="F3">Figs 3</xref><xref ref-type="fig" rid="F6">, 6a–c</xref></tp:nomenclature><tp:treatment-sec sec-type="etymology" id="SECID0EWBAG"><title>Etymology.</title><p>The epithet refers to the species found in Chifeng City in north-eastern China.</p></tp:treatment-sec><tp:treatment-sec sec-type="diagnosis" id="SECID0E2BAG"><title>Diagnosis.</title><p>The new species is distinguished from <italic><tp:taxon-name><tp:taxon-name-part taxon-name-part-type="genus" reg="Melanoleuca">M.</tp:taxon-name-part> <tp:taxon-name-part taxon-name-part-type="species" reg="exscissa">exscissa</tp:taxon-name-part></tp:taxon-name></italic> in having yellowish tinct pileus and without any type of cystidia.</p></tp:treatment-sec><tp:treatment-sec sec-type="material" id="SECID0EMCAG"><title>Type.</title><p>China. Inner Mongolia: Chifeng City, Linxi County, Xinlin Town, Dauran Village, alt. 1200 m, <named-content xmlns:xlink="http://www.w3.org/1999/xlink" content-type="dwc:verbatimCoordinates" xlink:type="simple"><named-content content-type="geo-json" specific-use="{&#34;type&#34;:&#34;Point&#34;,&#34;coordinates&#34;:[118.070000,44.000000]}" id="NCID0EVCAG" xlink:type="simple">44.00°N, 118.07°E</named-content></named-content>, 21 Aug 2017, H.B. Guo (<named-content xmlns:xlink="http://www.w3.org/1999/xlink" content-type="dwc:institutional_code" xlink:type="simple">SYAU-FUNGI</named-content>-059).</p><fig id="F3" position="float" orientation="portrait"><object-id xmlns:xlink="http://www.w3.org/1999/xlink" content-type="doi" xlink:type="simple">10.3897/mycokeys.80.64369.figure3</object-id><object-id xmlns:xlink="http://www.w3.org/1999/xlink" content-type="arpha" xlink:type="simple">CD49E63C-63BB-5AC6-8B3E-30A03C4D7D77</object-id><label>Figure 3.</label><caption><p><italic><tp:taxon-name><tp:taxon-name-part taxon-name-part-type="genus" reg="Melanoleuca">Melanoleuca</tp:taxon-name-part> <tp:taxon-name-part taxon-name-part-type="species" reg="chifengense">chifengense</tp:taxon-name-part></tp:taxon-name></italic> (holotype, <named-content xmlns:xlink="http://www.w3.org/1999/xlink" content-type="dwc:institutional_code" xlink:type="simple">SYAU-FUNGI</named-content>-059) <bold>A</bold> macroscopic habit <bold>B</bold> surface of basidiospores. Scale bars: 1 cm (<bold>A</bold>); 5 μm (<bold>B</bold>).</p></caption><graphic xmlns:xlink="http://www.w3.org/1999/xlink" xlink:href="mycokeys-80-133-g003.jpg" position="float" orientation="portrait" xlink:type="simple" id="oo_551430.jpg"><uri content-type="original_file" xlink:type="simple">https://binary.pensoft.net/fig/551430</uri></graphic></fig></tp:treatment-sec><tp:treatment-sec sec-type="description" id="SECID0EOEAG"><title>Description.</title><p>Pileus 30–60 mm diam., flat at first, becoming depressed at disc when mature, margin sometimes cracking, surface glabrous, grey to yellowish-grey (4B1 to 4B2), greyish-brown (4B4 to 4B6) at centre, often darker at margin. Lamellae crowded, adnate to decurrent, white to yellowish-white (4A2), 2.5–3.0 mm broad, with lamellulae, edge entire. Stipe cylindrical, 20–35 mm long × 2–5 mm diam., central, broadened at base, solid, surface grey to yellowish-grey at first (4B1 to 4B2), becoming yellowish-brown (5D8, 5E8) with age or after touching, striate, often with whitish basal tomentum. Pileus context up to 10 mm thick near stipe attachment, thin at margin, yellowish-grey (4B2), grayish brown to yellowish brown (5D3 to 5E5) in stipe cortex, up to brown (6E7) in stipe base. Odour none, taste mild. Spore print white.</p><p>Basidiospores (90/6/2) 7.0–8.5 (9.0) × 4.0–6.2(6.5) μm, av. 7.5 × 5.2 μm, Q = 1.40–1.45(1.50), ellipsoid, hyaline, amyloid, ornamentation verruculose, with irregular warts, sometimes with ridges. Basidia (20) 23–29 (30) × (7.0) 7.5–9.0 (10.0) μm, av. 26 × 8.5 μm, clavate, 4-spored, sometimes 2-spored, subhyaline. Hymenial cystidia absent, lamella edge sterile. Hymenophoral trama 42–85 μm broad, regular with thin-walled hyphae 5.5–16.5 μm diam., hyphae not pigmented. Subhymenium poorly developed. Pileipellis a cutis of numerous repent branched hyphae, 5.5–7.5 μm wide, thin-walled. Stipitipellis hyphae 3.5–8.0 μm diam., thin-walled, hyaline. Caulocystidia absent. Clamp connections absent.</p></tp:treatment-sec><tp:treatment-sec sec-type="distribution" id="SECID0EUEAG"><title>Habit, ecology and distribution.</title><p>On soil or meadow outside of a forest, often on the roadside near a forest. Known from north-eastern China.</p></tp:treatment-sec><tp:treatment-sec sec-type="material" id="SECID0EZEAG"><title>Additional specimens examined.</title><p>China. Inner Mongolia: Chifeng City, Linxi County, Xinlin Town, Dauran Village, alt. 1201 m, <named-content xmlns:xlink="http://www.w3.org/1999/xlink" content-type="dwc:verbatimCoordinates" xlink:type="simple"><named-content content-type="geo-json" specific-use="{&#34;type&#34;:&#34;Point&#34;,&#34;coordinates&#34;:[118.080000,44.070000]}" id="NCID0ECFAG" xlink:type="simple">44.07°N, 118.08°E</named-content></named-content>, 22 Aug 2017, H.B. Guo (<named-content xmlns:xlink="http://www.w3.org/1999/xlink" content-type="dwc:institutional_code" xlink:type="simple">SYAU-FUNGI</named-content>-060).</p></tp:treatment-sec><tp:treatment-sec><!--Section generated to contain objects referenced in tp:taxon-treatment.--><fig id="F6" position="float" orientation="portrait"><object-id xmlns:xlink="http://www.w3.org/1999/xlink" content-type="doi" xlink:type="simple">10.3897/mycokeys.80.64369.figure6</object-id><object-id xmlns:xlink="http://www.w3.org/1999/xlink" content-type="arpha" xlink:type="simple">B9A033C9-92C9-5D64-A9C9-3E25511DDC37</object-id><label>Figure 6.</label><caption><p>Line drawings of the three new <italic><tp:taxon-name><tp:taxon-name-part taxon-name-part-type="genus" reg="Melanoleuca">Melanoleuca</tp:taxon-name-part></tp:taxon-name></italic> species <bold>A–C</bold><italic><tp:taxon-name><tp:taxon-name-part taxon-name-part-type="genus" reg="Melanoleuca">Melanoleuca</tp:taxon-name-part> <tp:taxon-name-part taxon-name-part-type="species" reg="chifengense">chifengense</tp:taxon-name-part></tp:taxon-name></italic> (holotype, <named-content xmlns:xlink="http://www.w3.org/1999/xlink" content-type="dwc:institutional_code" xlink:type="simple">SYAU-FUNGI</named-content>-059) <bold>A</bold> basidiospores <bold>B, C</bold> basidia and basidioles <bold>D–G</bold><italic><tp:taxon-name><tp:taxon-name-part taxon-name-part-type="genus" reg="Melanoleuca">Melanoleuca</tp:taxon-name-part> <tp:taxon-name-part taxon-name-part-type="species" reg="griseoflava">griseoflava</tp:taxon-name-part></tp:taxon-name></italic> (holotype, <named-content xmlns:xlink="http://www.w3.org/1999/xlink" content-type="dwc:institutional_code" xlink:type="simple">SYAU-FUNGI</named-content>-062) <bold>D</bold> basidia and basidioles <bold>E</bold> caulocystidia <bold>F</bold> basidiospores <bold>G</bold> cheilocystidia <bold>H, I</bold><italic><tp:taxon-name><tp:taxon-name-part taxon-name-part-type="genus" reg="Melanoleuca">Melanoleuca</tp:taxon-name-part> <tp:taxon-name-part taxon-name-part-type="species" reg="pallidorosea">pallidorosea</tp:taxon-name-part></tp:taxon-name></italic> (holotype, <named-content xmlns:xlink="http://www.w3.org/1999/xlink" content-type="dwc:institutional_code" xlink:type="simple">SYAU-FUNGI</named-content>-058) <bold>H</bold> basidiospores <bold>I</bold> basidia and basidioles. Scale bars: 10 μm.</p></caption><graphic xmlns:xlink="http://www.w3.org/1999/xlink" xlink:href="mycokeys-80-133-g006.jpg" position="float" orientation="portrait" xlink:type="simple" id="oo_551433.jpg"><uri content-type="original_file" xlink:type="simple">https://binary.pensoft.net/fig/551433</uri></graphic></fig></tp:treatment-sec></tp:taxon-treatment>
