# Supplementary material for: Three new Melanoleuca species (Agaricales, Basidiomycota) from north-eastern China, supported by morphological and molecular data
Source: MycoKeys. 2021 Jun 3;80:133–48. doi: 10.3897/mycokeys.80.64369 (PMC8192405; doi:10.3897/mycokeys.80.64369)
Supplement: XML Treatment for Melanoleuca griseoflava [file mycokeys.80.64369-treatment2.xml]

<!DOCTYPE tp:taxon-treatment
  PUBLIC "-//TaxonX//DTD Taxonomic Treatment Publishing DTD v0 20100105//EN" "tax-treatment-NSO.dtd">
<tp:taxon-treatment xmlns:tp="http://www.plazi.org/taxpub"><tp:treatment-meta><kwd-group><label>Taxon classification</label><kwd><named-content xmlns:xlink="http://www.w3.org/1999/xlink" content-type="kingdom">Fungi</named-content></kwd><kwd><named-content xmlns:xlink="http://www.w3.org/1999/xlink" content-type="order">Agaricales</named-content></kwd><kwd><named-content xmlns:xlink="http://www.w3.org/1999/xlink" content-type="family">Tricholomataceae</named-content></kwd></kwd-group><mixed-citation publication-type="journal"><person-group><name><surname>Pei</surname><given-names>Ying</given-names></name><name><surname>Guo</surname><given-names>Hong-Bo</given-names></name><name><surname>Liu</surname><given-names>Tie-Zhi</given-names></name><name><surname>Qin</surname><given-names>Wei-Qiang</given-names></name><name><surname>Zhao</surname><given-names>Di</given-names></name><name><surname>Qi</surname><given-names>Xiao-Jian</given-names></name><name><surname>Yu</surname><given-names>Xiao-Dan</given-names></name></person-group><article-title>Three new <italic><tp:taxon-name><tp:taxon-name-part taxon-name-part-type="genus" reg="Melanoleuca">Melanoleuca</tp:taxon-name-part></tp:taxon-name></italic> species (<tp:taxon-name><tp:taxon-name-part taxon-name-part-type="order">Agaricales</tp:taxon-name-part></tp:taxon-name>, <tp:taxon-name><tp:taxon-name-part taxon-name-part-type="phylum">Basidiomycota</tp:taxon-name-part></tp:taxon-name>) from north-eastern China, supported by morphological and molecular data</article-title><source>MycoKeys</source><day>03</day><month>6</month><year>2021</year><volume>80</volume><fpage>133</fpage><lpage>148</lpage><pub-id pub-id-type="doi">10.3897/mycokeys.80.64369</pub-id></mixed-citation></tp:treatment-meta><tp:nomenclature><tp:taxon-name><object-id xmlns:xlink="http://www.w3.org/1999/xlink" content-type="arpha" xlink:type="simple">E6EA1538-5438-5C39-845B-897F66F8EA13</object-id>
              <tp:taxon-name-part taxon-name-part-type="genus" reg="Melanoleuca">Melanoleuca</tp:taxon-name-part>
              <tp:taxon-name-part taxon-name-part-type="species" reg="griseoflava">griseoflava</tp:taxon-name-part>
              <object-id xmlns:xlink="http://www.w3.org/1999/xlink" content-type="mycobank" xlink:type="simple">838027</object-id>
            </tp:taxon-name><tp:taxon-authority>X.D. Yu &amp; H.B. Guo</tp:taxon-authority><tp:taxon-status xmlns:xlink="http://www.w3.org/1999/xlink" xlink:type="simple">sp. nov.</tp:taxon-status><xref ref-type="fig" rid="F4">Figs 4</xref><xref ref-type="fig" rid="F6">, 6d–g</xref></tp:nomenclature><tp:treatment-sec sec-type="etymology" id="SECID0ECHAG"><title>Etymology.</title><p>The epithet refers to the colour of the pileus which is greyish-brown.</p></tp:treatment-sec><tp:treatment-sec sec-type="diagnosis" id="SECID0EHHAG"><title>Diagnosis.</title><p>The new species is distinguished from <italic><tp:taxon-name><tp:taxon-name-part taxon-name-part-type="genus" reg="Melanoleuca">M.</tp:taxon-name-part> <tp:taxon-name-part taxon-name-part-type="species" reg="exscissa">exscissa</tp:taxon-name-part></tp:taxon-name></italic> in having adnexed to adnate lamellae and fusiform cheilocystidia.</p></tp:treatment-sec><tp:treatment-sec sec-type="material" id="SECID0EYHAG"><title>Type.</title><p>China. Liaoning Province: Shenyang City, Tianzhu Mountain, on the soil in woods, 31 Aug 2019, X.D. Yu (holotype: <named-content xmlns:xlink="http://www.w3.org/1999/xlink" content-type="dwc:institutional_code" xlink:type="simple">SYAU-FUNGI</named-content>-062).</p><fig id="F4" position="float" orientation="portrait"><object-id xmlns:xlink="http://www.w3.org/1999/xlink" content-type="doi" xlink:type="simple">10.3897/mycokeys.80.64369.figure4</object-id><object-id xmlns:xlink="http://www.w3.org/1999/xlink" content-type="arpha" xlink:type="simple">A1A0904F-1E83-5859-A3EB-5CC3CCA8C9A1</object-id><label>Figure 4.</label><caption><p><italic><tp:taxon-name><tp:taxon-name-part taxon-name-part-type="genus" reg="Melanoleuca">Melanoleuca</tp:taxon-name-part> <tp:taxon-name-part taxon-name-part-type="species" reg="griseoflava">griseoflava</tp:taxon-name-part></tp:taxon-name></italic> (holotype, <named-content xmlns:xlink="http://www.w3.org/1999/xlink" content-type="dwc:institutional_code" xlink:type="simple">SYAU-FUNGI</named-content>-062) <bold>A</bold> macroscopic habit <bold>B, C</bold> surface of basidiospores <bold>D</bold> hymenial cystidia with encrusted crystals at apex. Scale bars: 1 cm (<bold>A</bold>); 5 μm (<bold>B, C</bold>); 10 μm (<bold>D</bold>).</p></caption><graphic xmlns:xlink="http://www.w3.org/1999/xlink" xlink:href="mycokeys-80-133-g004.jpg" position="float" orientation="portrait" xlink:type="simple" id="oo_551431.jpg"><uri content-type="original_file" xlink:type="simple">https://binary.pensoft.net/fig/551431</uri></graphic></fig></tp:treatment-sec><tp:treatment-sec sec-type="description" id="SECID0EWJAG"><title>Description.</title><p>Pileus 35–60 mm diam., flat at first, then gradually depressed, margin slightly inflexed when mature, surface fibrillose, greyish-brown (4B3 to 4B5), becoming deep yellow (4C6 to 4C8) at centre. Lamellae crowded, adnexed to adnate, white, 2.5–3.0 mm broad, with lamellulae, edge entire. Stipe cylindrical, 30–50 mm long × 3–5 mm diam., central, somewhat broadened at the base, fibrous, expanded at base, solid, surface yellowish-grey to greyish at first (4B2 to 4C2), becoming yellowish-brown (5E7 to 5E8) with age, striate, with whitish basal tomentum. Pileus context up to 10 mm thick near stipe attachment, thin at margin, greyish-yellow to yellowish-grey (4B4 to 4B2), yellowish-grey (4B2) in stipe cortex, whitish in stipe base. Odour none, taste mild. Spore deposit white.</p><p>Basidiospores (234/10/8) (5.0) 6.0–7.2 (8.0) × 4.0–5.0 (6.0) μm, av. 6.5 × 4.5 μm, Q = (1.30)1.45–1.55 (1.60), ellipsoid, hyaline, amyloid, ornamentation verruculose, warts with ridges, almost reticulate. Basidia (18) 20–25 (28) × (4.0) 5.0–6.5 (7.0) μm, av. 22 × 6.0 μm, clavate, 4-spored, occasionally 2-spored, hyaline. Cheilocystidia (40) 45–55 (60) × (6.0) 8.0–12.0 (15.0) μm, fusiform, thin-walled, with encrusted crystals at apex, abundance. Pleurocystidia scattered, similar to cheilocystidia. Hymenophoral trama 90–150 μm broad, regular with thin-walled hyphae 3.0–14.0 μm diam., hyphae not pigmented, lamella edge sterile, Subhymenium poorly developed. Pileipellis a cutis of numerous repent branched hyphae 7.5–10.5 μm wide, thin-walled, pigmented with light violet. Stipitipellis hyphae 3–10.0 μm diam., smooth, thin-walled, pigmented. Caulocystidia of two types of cells, (1) 40–90 × 6.0–10.0 μm, fusiform, thin-walled, some with encrusted crystals at apex, similar to cheilocystidia; (2) 30–40 × 7.0–10.0 μm, clavate, thin-walled, without crystals. Clamp connections absent.</p></tp:treatment-sec><tp:treatment-sec sec-type="distribution" id="SECID0E3JAG"><title>Habit, habitat and distribution.</title><p>Solitary, saprotrophic on the soil, on the grass, on roadsides, in woods. Known from north-eastern China.</p></tp:treatment-sec><tp:treatment-sec sec-type="material" id="SECID0EBKAG"><title>Additional specimens examined.</title><p>China. Liaoning Province: Shenyang City, Tianzhu Mountain, on the soil in woods, 31 Aug 2019, X.D. Yu (<named-content xmlns:xlink="http://www.w3.org/1999/xlink" content-type="dwc:institutional_code" xlink:type="simple">SYAU-FUNGI</named-content>-063); Fuxin City, Haitang Mountain, on roadsides, 20 Jul 2019, H.B. Guo (<named-content xmlns:xlink="http://www.w3.org/1999/xlink" content-type="dwc:institutional_code" xlink:type="simple">SYAU-FUNGI</named-content>-061). Inner Mongolia: Chifeng City, Linxi County, Xinlin Town, Dauran Village, alt. 1286 m, <named-content xmlns:xlink="http://www.w3.org/1999/xlink" content-type="dwc:verbatimCoordinates" xlink:type="simple"><named-content content-type="geo-json" specific-use="{&#34;type&#34;:&#34;Point&#34;,&#34;coordinates&#34;:[118.070000,43.080000]}" id="NCID0E5KAG" xlink:type="simple">43.08°N, 118.07°E</named-content></named-content>, 22 Aug 2017, X.D. Yu (<named-content xmlns:xlink="http://www.w3.org/1999/xlink" content-type="dwc:institutional_code" xlink:type="simple">SYAU-FUNGI</named-content>-064). Chifeng City, Karakqin Banner, Maanshan, 2 Sep 2019, T.Z. Liu &amp; Y.M. Gao (<abbrev xmlns:xlink="http://www.w3.org/1999/xlink" content-type="institution" xlink:title="Fungal Herbarium of Chifeng University" id="ABBRID0ENLAG" xlink:type="simple">CFSZ</abbrev> 21439).</p></tp:treatment-sec><tp:treatment-sec><!--Section generated to contain objects referenced in tp:taxon-treatment.--><fig id="F6" position="float" orientation="portrait"><object-id xmlns:xlink="http://www.w3.org/1999/xlink" content-type="doi" xlink:type="simple">10.3897/mycokeys.80.64369.figure6</object-id><object-id xmlns:xlink="http://www.w3.org/1999/xlink" content-type="arpha" xlink:type="simple">B9A033C9-92C9-5D64-A9C9-3E25511DDC37</object-id><label>Figure 6.</label><caption><p>Line drawings of the three new <italic><tp:taxon-name><tp:taxon-name-part taxon-name-part-type="genus" reg="Melanoleuca">Melanoleuca</tp:taxon-name-part></tp:taxon-name></italic> species <bold>A–C</bold><italic><tp:taxon-name><tp:taxon-name-part taxon-name-part-type="genus" reg="Melanoleuca">Melanoleuca</tp:taxon-name-part> <tp:taxon-name-part taxon-name-part-type="species" reg="chifengense">chifengense</tp:taxon-name-part></tp:taxon-name></italic> (holotype, <named-content xmlns:xlink="http://www.w3.org/1999/xlink" content-type="dwc:institutional_code" xlink:type="simple">SYAU-FUNGI</named-content>-059) <bold>A</bold> basidiospores <bold>B, C</bold> basidia and basidioles <bold>D–G</bold><italic><tp:taxon-name><tp:taxon-name-part taxon-name-part-type="genus" reg="Melanoleuca">Melanoleuca</tp:taxon-name-part> <tp:taxon-name-part taxon-name-part-type="species" reg="griseoflava">griseoflava</tp:taxon-name-part></tp:taxon-name></italic> (holotype, <named-content xmlns:xlink="http://www.w3.org/1999/xlink" content-type="dwc:institutional_code" xlink:type="simple">SYAU-FUNGI</named-content>-062) <bold>D</bold> basidia and basidioles <bold>E</bold> caulocystidia <bold>F</bold> basidiospores <bold>G</bold> cheilocystidia <bold>H, I</bold><italic><tp:taxon-name><tp:taxon-name-part taxon-name-part-type="genus" reg="Melanoleuca">Melanoleuca</tp:taxon-name-part> <tp:taxon-name-part taxon-name-part-type="species" reg="pallidorosea">pallidorosea</tp:taxon-name-part></tp:taxon-name></italic> (holotype, <named-content xmlns:xlink="http://www.w3.org/1999/xlink" content-type="dwc:institutional_code" xlink:type="simple">SYAU-FUNGI</named-content>-058) <bold>H</bold> basidiospores <bold>I</bold> basidia and basidioles. Scale bars: 10 μm.</p></caption><graphic xmlns:xlink="http://www.w3.org/1999/xlink" xlink:href="mycokeys-80-133-g006.jpg" position="float" orientation="portrait" xlink:type="simple" id="oo_551433.jpg"><uri content-type="original_file" xlink:type="simple">https://binary.pensoft.net/fig/551433</uri></graphic></fig></tp:treatment-sec></tp:taxon-treatment>
