# Supplementary material for: Three new Melanoleuca species (Agaricales, Basidiomycota) from north-eastern China, supported by morphological and molecular data
Source: MycoKeys. 2021 Jun 3;80:133–48. doi: 10.3897/mycokeys.80.64369 (PMC8192405; doi:10.3897/mycokeys.80.64369)
Supplement: XML Treatment for Melanoleuca pallidorosea [file mycokeys.80.64369-treatment3.xml]

<!DOCTYPE tp:taxon-treatment
  PUBLIC "-//TaxonX//DTD Taxonomic Treatment Publishing DTD v0 20100105//EN" "tax-treatment-NSO.dtd">
<tp:taxon-treatment xmlns:tp="http://www.plazi.org/taxpub"><tp:treatment-meta><kwd-group><label>Taxon classification</label><kwd><named-content xmlns:xlink="http://www.w3.org/1999/xlink" content-type="kingdom">Fungi</named-content></kwd><kwd><named-content xmlns:xlink="http://www.w3.org/1999/xlink" content-type="order">Agaricales</named-content></kwd><kwd><named-content xmlns:xlink="http://www.w3.org/1999/xlink" content-type="family">Tricholomataceae</named-content></kwd></kwd-group><mixed-citation publication-type="journal"><person-group><name><surname>Pei</surname><given-names>Ying</given-names></name><name><surname>Guo</surname><given-names>Hong-Bo</given-names></name><name><surname>Liu</surname><given-names>Tie-Zhi</given-names></name><name><surname>Qin</surname><given-names>Wei-Qiang</given-names></name><name><surname>Zhao</surname><given-names>Di</given-names></name><name><surname>Qi</surname><given-names>Xiao-Jian</given-names></name><name><surname>Yu</surname><given-names>Xiao-Dan</given-names></name></person-group><article-title>Three new <italic><tp:taxon-name><tp:taxon-name-part taxon-name-part-type="genus" reg="Melanoleuca">Melanoleuca</tp:taxon-name-part></tp:taxon-name></italic> species (<tp:taxon-name><tp:taxon-name-part taxon-name-part-type="order">Agaricales</tp:taxon-name-part></tp:taxon-name>, <tp:taxon-name><tp:taxon-name-part taxon-name-part-type="phylum">Basidiomycota</tp:taxon-name-part></tp:taxon-name>) from north-eastern China, supported by morphological and molecular data</article-title><source>MycoKeys</source><day>03</day><month>6</month><year>2021</year><volume>80</volume><fpage>133</fpage><lpage>148</lpage><pub-id pub-id-type="doi">10.3897/mycokeys.80.64369</pub-id></mixed-citation></tp:treatment-meta><tp:nomenclature><tp:taxon-name><object-id xmlns:xlink="http://www.w3.org/1999/xlink" content-type="arpha" xlink:type="simple">BAA9BA5B-CBA5-5AB1-8F35-16252AC25C77</object-id>
              <tp:taxon-name-part taxon-name-part-type="genus" reg="Melanoleuca">Melanoleuca</tp:taxon-name-part>
              <tp:taxon-name-part taxon-name-part-type="species" reg="pallidorosea">pallidorosea</tp:taxon-name-part>
              <object-id xmlns:xlink="http://www.w3.org/1999/xlink" content-type="mycobank" xlink:type="simple">838028</object-id>
            </tp:taxon-name><tp:taxon-authority>X.D. Yu &amp; H.B. Guo</tp:taxon-authority><tp:taxon-status xmlns:xlink="http://www.w3.org/1999/xlink" xlink:type="simple">sp. nov.</tp:taxon-status><xref ref-type="fig" rid="F5">Figs 5</xref><xref ref-type="fig" rid="F6">, 6h, i</xref></tp:nomenclature><tp:treatment-sec sec-type="etymology" id="SECID0EDNAG"><title>Etymology.</title><p>The epithet refers to the species which has a pallid rose pileus.</p></tp:treatment-sec><tp:treatment-sec sec-type="diagnosis" id="SECID0EINAG"><title>Diagnosis.</title><p>The new species is distinguished from <italic><tp:taxon-name><tp:taxon-name-part taxon-name-part-type="genus" reg="Melanoleuca">M.</tp:taxon-name-part> <tp:taxon-name-part taxon-name-part-type="species" reg="grammopodia">grammopodia</tp:taxon-name-part></tp:taxon-name></italic> and <italic><tp:taxon-name><tp:taxon-name-part taxon-name-part-type="genus" reg="Melanoleuca">M.</tp:taxon-name-part> <tp:taxon-name-part taxon-name-part-type="species" reg="leucopoda">leucopoda</tp:taxon-name-part></tp:taxon-name></italic> in having a pinkish-white pileus.</p></tp:treatment-sec><tp:treatment-sec sec-type="material" id="SECID0EEOAG"><title>Type.</title><p>China. Inner Mongolia: Xilingole League, Xiwuzhumuqin Banner, on the grass in woods, 1051 m alt., <named-content xmlns:xlink="http://www.w3.org/1999/xlink" content-type="dwc:verbatimCoordinates" xlink:type="simple"><named-content content-type="geo-json" specific-use="{&#34;type&#34;:&#34;Point&#34;,&#34;coordinates&#34;:[117.860000,44.480000]}" id="NCID0ENOAG" xlink:type="simple">44.48°N, 117.86°E</named-content></named-content>, 22 Aug 2017, X.D. Yu (holotype: <named-content xmlns:xlink="http://www.w3.org/1999/xlink" content-type="dwc:institutional_code" xlink:type="simple">SYAU-FUNGI</named-content>-058).</p><fig id="F5" position="float" orientation="portrait"><object-id xmlns:xlink="http://www.w3.org/1999/xlink" content-type="doi" xlink:type="simple">10.3897/mycokeys.80.64369.figure5</object-id><object-id xmlns:xlink="http://www.w3.org/1999/xlink" content-type="arpha" xlink:type="simple">021FE123-2074-5272-93CE-C54F191E0239</object-id><label>Figure 5.</label><caption><p><italic><tp:taxon-name><tp:taxon-name-part taxon-name-part-type="genus" reg="Melanoleuca">Melanoleuca</tp:taxon-name-part> <tp:taxon-name-part taxon-name-part-type="species" reg="pallidorosea">pallidorosea</tp:taxon-name-part></tp:taxon-name></italic> (holotype, <named-content xmlns:xlink="http://www.w3.org/1999/xlink" content-type="dwc:institutional_code" xlink:type="simple">SYAU-FUNGI</named-content>-058) <bold>A</bold> macroscopic habit <bold>B</bold> surface of basidiospores. Scale bars: 1 cm (<bold>A</bold>); 2 μm (<bold>B</bold>).</p></caption><graphic xmlns:xlink="http://www.w3.org/1999/xlink" xlink:href="mycokeys-80-133-g005.jpg" position="float" orientation="portrait" xlink:type="simple" id="oo_551432.jpg"><uri content-type="original_file" xlink:type="simple">https://binary.pensoft.net/fig/551432</uri></graphic></fig></tp:treatment-sec><tp:treatment-sec sec-type="description" id="SECID0EGQAG"><title>Description.</title><p>Pileus 30–65 mm diam., flat, with depressed centre, margin slightly undulating, expanding to uplifted, sometimes slightly lacerate when mature, surface glabrous, camel (9E8 to 10E8) at centre, pinkish-white (10A3 to 10A4) towards the margin. Lamellae rather distant, adnate to decurrent, white, 3.0–4.5 mm broad, with lamellulae of two lengths, but not intervening, edge entire. Stipe cylindrical, 20–50 mm long × 5–8 mm diam., in upper part of stipe apricot (6C8 to 6D8), becoming yellowish-brown (5E8) towards base, with whitish flocculose apex, longitudinally striate, with whitish basal tomentum. Context up to 2–5 mm thick at the pileus base, whitish to creamy, whitish in stipe cortex and base. Smell fungoid smell, taste mild. Spore print white.</p><p>Basidiospores (130/7/4) (6.5) 7.0–8.5 (9.0) × 5.0–6.0 (6.5) μm, av. 7.4 × 5.5 μm, Q = (1.28)1.31–1.40(1.44), ellipsoid, hyaline, ornamentation verruculose, warts mainly round and scattered, amyloid. Basidia (20) 25–33 (35) × (6.0) 6.5–9.5 (10.5) μm, av. 28 × 8.5 μm, clavate, 4-spored, occasionally 2-spored, subhyaline. Hymenial cystidia absent. Lamella edge sterile. Hymenophoral trama 95–159 μm wide, regular, with thin-walled hyphae, 5.0–10.0 μm diam., hyphae not pigmented. Subhymenium poorly developed. Pileipellis a cutis of numerous repent branched hyphae, 4.0–10.0 μm wide, inflated cell to 21.0 μm, thin-walled. Stipitipellis hyphae 7.0–10.0 μm, thin-walled, hyaline. Caulocystidia absent. Clamp connections absent.</p></tp:treatment-sec><tp:treatment-sec sec-type="distribution" id="SECID0EMQAG"><title>Habit, ecology and distribution.</title><p>Solitary or in small group, saprotrophic in grass. Known from north-eastern China.</p></tp:treatment-sec><tp:treatment-sec sec-type="material" id="SECID0ERQAG"><title>Additional specimens examined.</title><p>China. Inner Mongolia: Xilingole League, Xiwuzhumuqin Banner, on the grass in woods, 1051 m alt., <named-content xmlns:xlink="http://www.w3.org/1999/xlink" content-type="dwc:verbatimCoordinates" xlink:type="simple"><named-content content-type="geo-json" specific-use="{&#34;type&#34;:&#34;Point&#34;,&#34;coordinates&#34;:[117.860000,44.480000]}" id="NCID0E1QAG" xlink:type="simple">44.48°N, 117.86°E</named-content></named-content>, 22 Aug 2017, X.D. Yu (<named-content xmlns:xlink="http://www.w3.org/1999/xlink" content-type="dwc:institutional_code" xlink:type="simple">SYAU-FUNGI</named-content>-065). Chifeng City, Bahrain Banner Saihanwula, 10 Sep 2016, T.Z. Liu &amp; Z.L. Song (<abbrev xmlns:xlink="http://www.w3.org/1999/xlink" content-type="institution" xlink:title="Fungal Herbarium of Chifeng University" id="ABBRID0EJRAG" xlink:type="simple">CFSZ</abbrev> 12136); 12 Sep 2016, T.Z. Liu &amp; Z.L. Song (<abbrev xmlns:xlink="http://www.w3.org/1999/xlink" content-type="institution" xlink:title="Fungal Herbarium of Chifeng University" id="ABBRID0EORAG" xlink:type="simple">CFSZ</abbrev> 12253).</p><fig id="F6" position="float" orientation="portrait"><object-id xmlns:xlink="http://www.w3.org/1999/xlink" content-type="doi" xlink:type="simple">10.3897/mycokeys.80.64369.figure6</object-id><object-id xmlns:xlink="http://www.w3.org/1999/xlink" content-type="arpha" xlink:type="simple">B9A033C9-92C9-5D64-A9C9-3E25511DDC37</object-id><label>Figure 6.</label><caption><p>Line drawings of the three new <italic><tp:taxon-name><tp:taxon-name-part taxon-name-part-type="genus" reg="Melanoleuca">Melanoleuca</tp:taxon-name-part></tp:taxon-name></italic> species <bold>A–C</bold><italic><tp:taxon-name><tp:taxon-name-part taxon-name-part-type="genus" reg="Melanoleuca">Melanoleuca</tp:taxon-name-part> <tp:taxon-name-part taxon-name-part-type="species" reg="chifengense">chifengense</tp:taxon-name-part></tp:taxon-name></italic> (holotype, <named-content xmlns:xlink="http://www.w3.org/1999/xlink" content-type="dwc:institutional_code" xlink:type="simple">SYAU-FUNGI</named-content>-059) <bold>A</bold> basidiospores <bold>B, C</bold> basidia and basidioles <bold>D–G</bold><italic><tp:taxon-name><tp:taxon-name-part taxon-name-part-type="genus" reg="Melanoleuca">Melanoleuca</tp:taxon-name-part> <tp:taxon-name-part taxon-name-part-type="species" reg="griseoflava">griseoflava</tp:taxon-name-part></tp:taxon-name></italic> (holotype, <named-content xmlns:xlink="http://www.w3.org/1999/xlink" content-type="dwc:institutional_code" xlink:type="simple">SYAU-FUNGI</named-content>-062) <bold>D</bold> basidia and basidioles <bold>E</bold> caulocystidia <bold>F</bold> basidiospores <bold>G</bold> cheilocystidia <bold>H, I</bold><italic><tp:taxon-name><tp:taxon-name-part taxon-name-part-type="genus" reg="Melanoleuca">Melanoleuca</tp:taxon-name-part> <tp:taxon-name-part taxon-name-part-type="species" reg="pallidorosea">pallidorosea</tp:taxon-name-part></tp:taxon-name></italic> (holotype, <named-content xmlns:xlink="http://www.w3.org/1999/xlink" content-type="dwc:institutional_code" xlink:type="simple">SYAU-FUNGI</named-content>-058) <bold>H</bold> basidiospores <bold>I</bold> basidia and basidioles. Scale bars: 10 μm.</p></caption><graphic xmlns:xlink="http://www.w3.org/1999/xlink" xlink:href="mycokeys-80-133-g006.jpg" position="float" orientation="portrait" xlink:type="simple" id="oo_551433.jpg"><uri content-type="original_file" xlink:type="simple">https://binary.pensoft.net/fig/551433</uri></graphic></fig></tp:treatment-sec></tp:taxon-treatment>
